# Supplementary material for: COVID-19 Vaccine: A Potential Risk Factor for Accelerating the Onset of Bullous Pemphigoid
Source: Vaccines (Basel). 2024 Sep 5;12(9):1016. doi: 10.3390/vaccines12091016 (PMC11436231; doi:10.3390/vaccines12091016)
Supplement: Supplementary file 1 [file vaccines-12-01016-s001.zip]

Archive with 1 entries (1 files):
- vaccines-3152258-supplementary.pdf
